# Supplementary material for: Early cancer screening surveillance in one medical center of China
Source: PeerJ. 2024 Sep 27;12:e18179. doi: 10.7717/peerj.18179 (PMC11441387; doi:10.7717/peerj.18179)
Supplement: Supplemental Information 1 [file peerj-12-18179-s001.zip]

Archive with 6 entries (6 files):
- Raw data and codes/analysis230526(TM).sas
- Raw data and codes/analysis230602.sas
- Raw data and codes/converted raw data.xlsx
- Raw data and codes/data0818.sas
- Raw data and codes/import0805.sas
- Raw data and codes/screen0818.sas7bdat
