# Supplementary material for: Early cancer screening surveillance in one medical center of China
Source: PeerJ. 2024 Sep 27;12:e18179. doi: 10.7717/peerj.18179 (PMC11441387; doi:10.7717/peerj.18179)
Supplement: Supplemental Information 1 [file peerj-12-18179-s001.zip › Raw data and codes/analysis230526(TM).sas]

libname screen 'C:\Users\Yingy\Desktop\screen project'
data analysis1
set screen.screen0821
run
proc freq data=analysis1
tables cea3*outcome/chisq fisher
run
proc freq data=analysis1
tables ca125_3*outcome/chisq fisher
run
proc freq data=analysis1
tables ca153_2*outcome/chisq fisher
run
proc freq data=analysis1
tables ca199_2*outcome/chisq fisher
run
proc freq data=analysis1
tables scc2*outcome/chisq fisher
run
proc freq data=analysis1
tables ca724_2*outcome/chisq fisher
run
proc freq data=analysis1
tables afp2*outcome/chisq fisher
run
proc freq data=analysis1
tables afp3*outcome/chisq fisher
run
proc freq data=analysis1
tables nse2*outcome/chisq fisher
run
proc freq data=analysis1
tables cyfra211_2*outcome/chisq fisher
run
proc freq data=analysis1
tables ca242_2*outcome/chisq fisher
run
