# Supplementary material for: Early cancer screening surveillance in one medical center of China
Source: PeerJ. 2024 Sep 27;12:e18179. doi: 10.7717/peerj.18179 (PMC11441387; doi:10.7717/peerj.18179)
Supplement: Supplemental Information 1 [file peerj-12-18179-s001.zip › Raw data and codes/analysis230602.sas]

libname screen 'C:\Users\Yingy\Desktop\screen project'
data analysis1
set screen.screen0821
run
proc freq data=analysis1
where summary in ('8')
table gendo2 ptg2 eendo
run
proc freq data=analysis1
where U3=5
table summary
run
proc freq data=analysis1
where summary in ('8')
table gendo2 ptg2 eendo
run
proc freq data=analysis1
where gender=2
tables U1
run
proc freq data=analysis1
where U1=2
tables summary
run
proc freq data=analysis1
where summary in ('4','10')
/* tables U5*summary	*/
tables ubelly*summary
run
proc freq data=analysis1
where U5=5
tables summary
run
proc freq data=analysis1
where gender=1
tables U2 uprostate
run
proc freq data=analysis1
tables ubelly
run
proc freq data=analysis1
table outcome summary
run
proc freq data=analysis1
table outcome summary
run
proc freq data=analysis1
/* where gender=2	*/
/* table U3	*/
/* table U4	*/
tables U5
run
proc freq data=analysis1
where U5=5
table summary
run
proc freq data=analysis1
where CT1=1
tables summary
run
proc freq data=analysis1
tables ct2
run
proc freq data=analysis1
where ct2=6
tables summary
run
proc means data=analysis1 mean median min max range std
/* where outcome=1	*/
where outcome=2
var age
run
proc logistic data=analysis1
model outcome=age
run
proc freq data=analysis1
tables age2*outcome/chisq fisher
run
proc freq data=analysis1
tables gender*outcome/chisq fisher
run
proc freq data=analysis1
tables mfamily*outcome/chisq
run
proc logistic data=analysis1
class mfamily/desc
model outcome=mfamily
run
/*proc freq data=analysis1	*/
/* tables history*outcome/chisq	*/
/*run	*/
/**/
/*proc logistic data=analysis1	*/
/* class history/desc	*/
/* model outcome=history	*/
/*run	*/
proc freq data=analysis1
tables cancer*outcome/chisq
run
proc logistic data=analysis1
class cancer/desc
model outcome=cancer
run
proc freq data=analysis1
tables cancer*outcome/chisq
run
proc freq data=analysis1
tables smoking*outcome/chisq
run
proc freq data=analysis1
tables drinking*outcome/chisq
run
proc freq data=analysis1
tables shsmoking*outcome/chisq
run
data analysis2
set analysis1
if marriage=. then marriage1=.
else if marriage=2 then marriage1=1
else marriage1=2
if occupation
run
proc freq data=analysis2
tables marriage marriage1
run
proc logistic data=analysis2
class marriage1/desc
model outcome=marriage1
run
proc freq data=analysis2
tables marriage1*outcome/chisq
run
proc freq data=analysis2
/* tables surgery*pathology1	*/
tables cancer*pathology1
run
data check1
set analysis2
if cancer=1 and pathology1=2 then output
run
proc print data=check1
id id cancer pathology1
run
data check2
set analysis2
if surgery=2 and pathology1=2 then output
run
proc print data=check2
id id surgery pathology1
run
data analysis3
set analysis2
if id=2108309509 and pathology1=2 then cancer=2
if id=1908268805 and cancer=1 then pathology1=1
run
proc freq data=analysis3
tables cancer*pathology1
run
data check2
set analysis3
if cancer=1 and pathology1=3 then output
run
proc print data=check2
id id cancer pathology1
run
