# Supplementary material for: Early cancer screening surveillance in one medical center of China
Source: PeerJ. 2024 Sep 27;12:e18179. doi: 10.7717/peerj.18179 (PMC11441387; doi:10.7717/peerj.18179)
Supplement: Supplemental Information 1 [file peerj-12-18179-s001.zip › Raw data and codes/data0818.sas]

libname screen 'C:\Users\Ying\Desktop\screen project'
data analysis1
set screen.screen0817
data original2
set analysis1
if hbsag2=1 then hbsag3=1
else hbsag3=2
if hbsab2=1 then hbsab3=1
else hbsab3=2
if hbeag2=1 then hbeag3=1
else hbeag3=2
if hbeab2=1 then hbeab3=1
else hbeab3=2
if hbcab2=1 then hbcab3=1
else hbcab3=2
run
data hbv1
set analysis1
if hbsag3=1 and hbsab3=2 and hbeag3=1 and hbeab3=2 and hbcab3=1 then hbv=1
else if hbsag3=1 and hbsab3=1 and hbeag3=1 and hbeab3=2 and hbcab3=1 then hbv=1
else if hbsag3=1 and hbsab3=2 and hbeag3=2 and hbeab3=1 and hbcab3=1 then hbv=2
else if hbsag3=2 and hbsab3=1 and hbeag3=2 and hbeab3=2 and hbcab3=2 then hbv=4
else if hbsag3=2 and hbsab3=2 and hbeag3=2 and hbeab3=2 and hbcab3=2 then hbv=5
else hbv=3
run
proc freq data=original2
tables hbsag3--hbcab3
run
data screen.screen0818
set original2
run
