# Supplementary material for: Early cancer screening surveillance in one medical center of China
Source: PeerJ. 2024 Sep 27;12:e18179. doi: 10.7717/peerj.18179 (PMC11441387; doi:10.7717/peerj.18179)
Supplement: Supplemental Information 1 [file peerj-12-18179-s001.zip › Raw data and codes/import0805.sas]

PROC IMPORT OUT= WORK.screen0805 
            DATAFILE= "C:\Users\Ying\Desktop\screen project\screening080
5.xlsx" 
            DBMS=EXCEL REPLACE;
     RANGE="Sheet1$"; 
     GETNAMES=YES;
     MIXED=NO;
     SCANTEXT=YES;
     USEDATE=YES;
     SCANTIME=YES;
RUN;
